# Supplementary material for: Reproducible isolation of bovine mammary macrophages for analysis of host pathogen interactions
Source: BMC Vet Res. 2024 Mar 9;20:96. doi: 10.1186/s12917-024-03944-w (PMC10924389; doi:10.1186/s12917-024-03944-w)
Supplement: Supplementary file 2 — Supplementary Material 2 [file 12917_2024_3944_MOESM2_ESM.xlsx]

## Sheet: Supplemental Data 2
	Supplemental Data 2: Raw data for figure 5. IL-1β concentration was determined using ELISA from supernatants collected following bovine mammary macrophage stimulation with heat-killed S. uberis strain 0140J at a multiplicity of infection of 50:1 0140J:BMMO every 2h over a 24h period. Absorbance (nm) was measured at both 450 and 550 nm, values deducted and presented in the first table. Using a sta…
	Absorbance (450 nm - 550 nm)
	Time (h)	1	2	3	4	5	6
	0	0.045682	0.046546	0.048516	0.050154	0.051368	0.049789
	2	0.0564365	0.0545159	0.0589443	0.0597017	0.0531234	0.0562607
	4	0.109895	0.110887	0.108904	0.107489	0.106522	0.108455
	6	0.0958333	0.0912261	0.0990243	0.0953476	0.102973	0.101986
	8	0.0808224	0.0794539	0.0825405	0.0808224	0.0835463	0.0813104
	10	0.0677339	0.0683772	0.0661039	0.0659049	0.0684251	0.0608697
	12	0.0589134	0.053317	0.0476609	0.0592687	0.0513169	0.057531
	14	0.0776525	0.0833754	0.0855088	0.0888746	0.0876674	0.0751496
	16	0.08905	0.0985277	0.094081	0.102016	0.0986442	0.0974305
	18	0.12	0.123022	0.126475	0.126355	0.123318	0.124066
	20	0.150307	0.151393	0.149222	0.149222	0.148136	0.150307
	22	0.121548	0.119626	0.116334	0.115052	0.121617	0.125391
	24	0.0888778	0.0931669	0.0925393	0.0830112	0.0855036	0.0841055
	Interpolated values (IL-1β concentration pg/mL)
	Time (h)	1	2	3	4	5	6	Mean
	0	0	0	0	0	0	0	0
	2	7.43604	6.12346	9.15269	9.6718	5.17295	7.31579	7.47879
	4	44.7352	45.4414	44.0295	43.0231	42.3365	43.7102	43.8793
	6	34.7772	31.5379	37.0275	34.4352	39.82	39.1208	36.1198
	8	24.2646	23.312	25.4617	24.2646	26.1634	24.6044	24.6784
	10	15.1945	15.6382	14.0711	13.934	15.6713	10.4728	14.1637
	12	9.13151	5.30505	1.4535	9.37497	3.94124	8.18488	6.23186
	14	22.0597	26.0441	27.5338	29.8889	29.0435	20.3225	25.8154
	16	30.0118	36.6769	33.5438	39.1419	36.7591	35.9029	35.3394
	18	51.9575	54.1289	56.616	56.5291	54.3416	54.8802	54.7422
	20	73.9682	74.7666	73.1705	73.1705	72.3733	73.9682	73.5696
	22	53.0695	51.6897	49.3305	48.414	53.1191	55.8347	51.9096
	24	29.8912	32.901	32.4601	25.79	27.5301	26.5537	29.1877
