# Supplementary material for: Reproducible isolation of bovine mammary macrophages for analysis of host pathogen interactions
Source: BMC Vet Res. 2024 Mar 9;20:96. doi: 10.1186/s12917-024-03944-w (PMC10924389; doi:10.1186/s12917-024-03944-w)
Supplement: Supplementary file 3 — Supplementary Material 3 [file 12917_2024_3944_MOESM3_ESM.xlsx]

## Sheet: Supplemental Data 3
	Supplemental Data 3: Raw data for figure 5. IL-1β concentration was determined using ELISA from supernatants collected 20h after bovine mammary macrophage challenge with either heat-killed S. uberis strain 0140J at a multiplicity of infection of 50:1 0140J:BMMO or 10 ng/mL of LPS. Absorbance (nm) was measured at both 450 and 550 nm, values deducted and presented in the first table. Using a standa…
	Absorbance (450 nm - 550 nm)
		LPS						0140J
	Milk	1	2	3	4	5	6	1	2	3	4	5	6
	A	0.23415	0.23656	0.227502	0.231739	0.23656	0.240174	0.171123	0.172385	0.169862	0.169862	0.1686	0.171123
	B	0.276447	0.284035	0.277379	0.279764	0.29298	0.288584	0.204059	0.201883	0.20679	0.204059	0.208387	0.204835
	C	0.172116	0.185156	0.17621	0.166893	0.171727	0.172517	0.13134	0.139647	0.13411	0.118544	0.12522	0.124355
	D	0.338404	0.322354	0.332866	0.327045	0.334241	0.332017	0.2476	0.239268	0.249597	0.240756	0.244791	0.236861
	E	0.130151	0.137855	0.135931	0.136579	0.133206	0.135159	0.101024	0.106879	0.104139	0.098262	0.0993167	0.101831
	Interpolated values (IL-1β concentration pg/mL)
		LPS						0140J
	Milk	1	2	3	4	5	6	1	2	3	4	5	6
	A	114.767	116.365	110.372	113.171	116.365	118.768	73.9682	74.7666	73.1705	73.1705	72.3733	73.9682
	B	143.26	148.474	143.899	145.536	154.661	151.615	95.052	93.6431	96.8227	95.052	97.8604	95.5546
	C	74.5964	82.8901	77.1922	71.296	74.3505	74.8506	49.1417	54.2706	50.8488	41.296	45.381	44.8506
	D	186.791	175.299	182.808	178.642	183.795	182.199	123.725	118.164	125.063	119.155	121.847	116.565
	E	48.4095	53.1613	51.9727	52.373	50.291	51.496	30.6575	34.1994	32.5401	28.991	29.627	31.145
	Standardised to LPS
		LPS						0140J
	Milk	1	2	3	4	5	6	1	2	3	4	5	6
	A	100.824	102.238	96.9372	97.4758	100.228	102.297	64.7352	65.4414	64.0295	63.0231	62.3365	63.7102
	B	96.8582	100.383	97.2898	98.3965	104.566	102.507	64.2646	63.312	65.4617	64.2646	66.1634	64.6044
	C	98.3309	109.263	101.753	93.9804	98.0067	98.666	64.7772	71.5379	67.0275	54.4352	59.82	59.1208
	D	102.865	96.5362	100.671	98.3769	101.215	100.336	68.1348	65.0724	68.8717	65.6179	67.1002	64.1916
	E	94.3951	103.661	101.343	102.124	98.0639	100.413	59.78	66.6865	63.4509	56.5304	57.7706	60.7305
