# Supplementary material for: Reproducible isolation of bovine mammary macrophages for analysis of host pathogen interactions
Source: BMC Vet Res. 2024 Mar 9;20:96. doi: 10.1186/s12917-024-03944-w (PMC10924389; doi:10.1186/s12917-024-03944-w)
Supplement: Supplementary file 4 — Supplementary Material 4 [file 12917_2024_3944_MOESM4_ESM.xlsx]

## Sheet: Supplemental Data 4
	Supplemental Data 4: Raw data for figure 6. IL-1β concentration was determined using ELISA from supernatants collected 20h after bovine mammary macrophage challenge with either heat-killed S. uberis strain 0140J at a multiplicity of infection of 50:1 0140J:BMMO or 10 ng/mL of LPS. Absorbance (nm) was measured at both 450 and 550 nm, values deducted and presented in the first table. Using a standa…
			Absorbance (450 nm - 550 nm)
			LPS
	Time (h)		1	2	3	4	5	6
	20		1.616	1.775	1.517	0.177	0.194	0.119
	22		1.466	1.411	1.361	0.129	0.143	0.103
	24		1.461	1.298	1.095	0.133	0.149	0.103
			1:1
			1	2	3	4	5	6
	20		0.720255	0.755243	0.789341	0.122684	0.113899	0.117041
	22		0.669173	0.629186	0.665199	0.0823883	0.0927172	0.0832137
	24		0.466348	0.521585	0.54437	0.0838978	0.0862739	0.0822144
			10:1
			1	2	3	4	5	6
	20		1.10661	1.15669	1.11956	0.138	0.143068	0.147664
	22		1.08538	1.16082	1.00909	0.134298	0.129448	0.127087
	24		0.891648	0.941361	0.928912	0.117	0.112215	0.112231
			50:1
			1	2	3	4	5	6
	20		1.29875	1.28048	1.25179	0.161738	0.152528	0.152942
	22		1.13997	1.10466	1.07749	0.132598	0.138762	0.125972
	24		0.991048	1.00646	0.979957	0.115677	0.111337	0.092
			100:1
			1	2	3	4	5	6
	20		1.54909	1.35411	1.46694	0.093	0.175	0.174743
	22		1.17018	1.15467	1.1881	0.133787	0.141761	0.143874
	24		1.19251	1.15028	1.07223	0.134362	0.130415	0.130702
			Interpolated values (IL-1β concentration pg/mL)
			LPS
	Time (h)		1	2	3	4	5	6
	20		1365.37	1590.27	1242.54	105.979	119.882	109.05
	22		1183.09	1121.46	1067.43	67.0863	78.3756	76.2371
	24		1177.39	1001.77	805.459	70.3073	83.2275	76.2371
			1:1
			1	2	3	4	5	6
	20		462.535	492.291	521.959	62.9177	57.1348	59.1967
	22		420.34	388.344	417.119	36.8228	43.4067	37.3462
	24		267.428	306.756	323.484	37.7804	39.2911	36.7125
			10:1
			1	2	3	4	5	6
	20		829.675	883.464	843.451	74.3386	76.5366	79.6464
	22		807.295	887.972	729.004	70.6429	67.4052	65.8355
	24		614.939	662.266	650.283	57.4449	56.0319	56.0428
			50:1
			1	2	3	4	5	6
	20		1043.82	1022.56	989.544	89.2579	82.9528	83.2349
	22		865.351	827.605	799.048	69.5061	73.6362	65.0954
	24		710.971	726.36	699.978	58.3006	55.4583	57.4612
			100:1
			1	2	3	4	5	6
	20		1354.31	1109.42	1248.5	98.2579	104.348	100.241
	22		898.205	881.273	917.94	70.3006	75.6551	77.0807
	24		922.82	876.503	793.569	70.6855	68.0496	68.2412
			Standardised to LPS
			LPS
	Time (h)		1	2	3	4	5	6
	T20		100	100	100	100	100	100
	T22		71.0583	75.9667	71.5028	64.8402	71.81	68.5953
	T24		60.1626	65.6539	49.4358	55.8636	65.2849	64.7771
			1:1
			1	2	3	4	5	6
	T20		23.3418	21.5831	24.0341	27.4956	21.6458	22.5641
	T22		17.9574	15.3141	17.6913	11.9887	13.4981	11.4879
	T24		8.5095	4.75857	6.14054	5.4168	6.819	4.1984
			10:1
			1	2	3	4	5	6
	T20		51.1945	55.6382	54.0711	43.934	45.6713	50.4728
	T22		50.0118	56.6769	43.5438	49.1419	46.7591	45.9029
	T24		31.9575	34.1289	36.616	36.5291	34.3416	34.8802
			50:1
			1	2	3	4	5	6
	T20		68.8861	67.1298	66.1405	64.7937	56.3603	57.7019
	T22		53.0695	51.6897	49.3305	48.414	53.1191	45.8347
	T24		39.8912	42.901	42.4601	35.79	37.5301	36.5537
			100:1
			1	2	3	4	5	6
	T20		92.0597	76.0441	87.5338	79.8889	89.0435	80.3225
	T22		57.436	56.1235	59.1527	49.6718	55.173	57.3158
	T24		59.1315	55.3051	48.4535	49.375	48.9412	48.1849
