# Supplementary material for: Reproducible isolation of bovine mammary macrophages for analysis of host pathogen interactions
Source: BMC Vet Res. 2024 Mar 9;20:96. doi: 10.1186/s12917-024-03944-w (PMC10924389; doi:10.1186/s12917-024-03944-w)
Supplement: Supplementary file 5 — Supplementary Material 5 [file 12917_2024_3944_MOESM5_ESM.xlsx]

## Sheet: Supplemental Data 5
	Supplemental Data 5: Raw data for figure 7. IL-1β concentration was determined using ELISA from supernatants collected 4h after bovine mammary macrophage challenge with either live or heat-killed S. uberis strain 0140J at a multiplicity of infection of 50:1 0140J:BMMO or 10 ng/mL of LPS. Absorbance (nm) was measured at both 450 and 550 nm, values deducted and presented in the first table (N=3). U…
	Absorbance (450 nm - 550 nm)		1	2	3			Interpolated values	1	2	3
		Media	0.035	0.036	0.037			Media	0	0	0
		NT	0.055	0.089	0.078			NT	0.7	1.733	4.881
		LPS	0.249	0.255	0.244			LPS	124.734	128.408	121.518
		HK 0140J	0.179	0.18	0.183			HK 0140J	79.058	79.448	81.708
		Live 0140J	0.194	0.202	0.202			Live 0140J	79.369	84.697	84.679
	Minus NT		1	2	3	Mean		Standardised to LPS	1	2	3	Mean
		LPS	122.296	125.97	119.08	122.449		LPS	99.8753	102.876	97.2489	100
		HK 0140J	76.62	77.01	79.27	77.6333		HK 0140J	62.5732	62.8917	64.7373	63.4007
		Live 0140J	76.931	82.259	82.241	80.477		Live 0140J	62.8271	67.1784	67.1637	65.7231
